# Supplementary material for: 3D Printing of Monolithic Proteinaceous Cantilevers Using Regenerated Silk Fibroin
Source: Molecules. 2022 Mar 26;27(7):2148. doi: 10.3390/molecules27072148 (PMC9000323; doi:10.3390/molecules27072148)
Supplement: Supplementary file 1 [file molecules-27-02148-s001.zip]

Archive with 1 entries (1 files):
- molecules-1635849-supplementary.mp4
